# Supplementary material for: Computed Tomography-Based Radiomic Nomogram to Predict Occult Pleural Metastasis in Lung Cancer
Source: Curr Oncol. 2025 Apr 11;32(4):223. doi: 10.3390/curroncol32040223 (PMC12025487; doi:10.3390/curroncol32040223)
Supplement: Supplementary file 1 [file curroncol-32-00223-s001.zip]

Archive with 3 entries (3 files):
- curroncol-3491864-Table S1.pdf
- Figure S1.jpg
- Figure S2.png
